# Supplementary material for: Comparative Analysis of Six Complete Plastomes of Tripterospermum spp
Source: Int J Mol Sci. 2024 Feb 22;25(5):2534. doi: 10.3390/ijms25052534 (PMC10931592; doi:10.3390/ijms25052534)
Supplement: Supplementary file 1 [file ijms-25-02534-s001.zip]

Archive with 10 entries (10 files):
- Figure_Table_Tite.pdf
- Supplementary Figure S1.pdf
- Supplementary Figure S2.pdf
- Supplementary Figure S3.pdf
- Supplementary Table S1.xlsx
- Supplementary Table S2.xlsx
- Supplementary Table S3.xlsx
- Supplementary Table S4.xlsx
- Supplementary Table S5.xlsx
- Supplementary Table S6.xlsx
