# Supplementary material for: Comparative Analysis of Six Complete Plastomes of Tripterospermum spp
Source: Int J Mol Sci. 2024 Feb 22;25(5):2534. doi: 10.3390/ijms25052534 (PMC10931592; doi:10.3390/ijms25052534)
Supplement: Supplementary file 1 [file ijms-25-02534-s001.zip › Supplementary Table S1.xlsx]

## Sheet: Sheet1
Species	Plastome genome size (bp)	LSC (bp)	SSC (bp)	IR (bp)	Total number of genes (unique)	Protein-coding gene number (unique)	tRNA gene number (unique)	rRNA gene number (unique)	Overall GC content (%)	GC contentof LSC (%)	GC content of SSC (%)	GC content of IR (%)
T. championii	151350	82506	17640	25602	134 (114)	86 (79)	37 (30)	8 (4)	37.70	35.52	31.39	43.42
T. filicaule	151215	82464	17565	25593	134 (114)	86 (79)	37 (30)	8 (4)	37.78	35.60	31.44	43.47
T. japonicum	151245	82511	17572	25581	134 (114)	86 (79)	37 (30)	8 (4)	37.77	35.60	31.41	43.45
T. luteoviride	150929	82177	17584	25584	134 (114)	86 (79)	37 (30)	8 (4)	37.75	35.56	31.40	43.45
T. membranaceum	151218	82470	17586	25581	134 (114)	86 (79)	37 (30)	8 (4)	37.77	35.59	31.40	43.45
T. nienkui	151100	82499	17439	25581	134 (114)	86 (79)	37 (30)	8 (4)	37.79	35.61	31.46	43.45
