# Supplementary material for: Comparative Analysis of Six Complete Plastomes of Tripterospermum spp
Source: Int J Mol Sci. 2024 Feb 22;25(5):2534. doi: 10.3390/ijms25052534 (PMC10931592; doi:10.3390/ijms25052534)
Supplement: Supplementary file 1 [file ijms-25-02534-s001.zip › Supplementary Table S2.xlsx]

## Sheet: Sheet1
Amino acid	Codon	Number						aRSCU
		T. championii	T. filicaule	T. japonicum	T. luteoviride	T. membranaceum	T. nienkui	T. championii	T. filicaule	T. japonicum	T. luteoviride	T. membranaceum	T. nienkui		Amino acid	T. championii	T. filicaule	T. japonicum	T. luteoviride	T. membranaceum	T. nienkui
Ala	GCA	337	335	333	337	336	336	1.0906	1.0885	1.0972	1.0924	1.0909	1.0909		Ala	1236	1231	1214	1234	1232	1232
Ala	GCC	200	199	193	200	199	199	0.6472	0.6466	0.6359	0.6483	0.6461	0.6461		Cys	265	266	258	264	265	266
Ala	GCG	135	134	132	133	135	135	0.4369	0.4354	0.4349	0.4311	0.4383	0.4383		Asp	882	881	877	881	881	881
Ala	GCU	564	563	556	564	562	562	1.8252	1.8294	1.832	1.8282	1.8247	1.8247		Glu	1168	1166	1142	1168	1166	1166
Cys	UGC	69	69	66	70	69	69	0.5208	0.5188	0.5116	0.5303	0.5208	0.5188		Phe	1349	1344	1311	1344	1345	1345
Cys	UGU	196	197	192	194	196	197	1.4792	1.4812	1.4884	1.4697	1.4792	1.4812		Gly	1587	1586	1560	1590	1586	1586
Asp	GAC	166	166	164	165	163	165	0.3764	0.3768	0.374	0.3746	0.37	0.3746		His	560	556	545	558	555	554
Asp	GAU	716	715	713	716	718	716	1.6236	1.6232	1.626	1.6254	1.63	1.6254		Ile	1957	1951	1930	1963	1955	1954
Glu	GAA	871	870	851	873	870	869	1.4914	1.4923	1.4904	1.4949	1.4923	1.4906		Lys	1193	1186	1165	1198	1187	1187
Glu	GAG	297	296	291	295	296	297	0.5086	0.5077	0.5096	0.5051	0.5077	0.5094		Leu	2435	2418	2367	2433	2416	2416
Phe	UUC	427	426	415	426	426	427	0.6331	0.6339	0.6331	0.6339	0.6335	0.6349		Met	516	514	501	517	513	513
Phe	UUU	922	918	896	918	919	918	1.3669	1.3661	1.3669	1.3661	1.3665	1.3651		Asn	1074	1069	1045	1077	1069	1068
Gly	GGA	625	625	613	626	625	625	1.5753	1.5763	1.5718	1.5748	1.5763	1.5763		Pro	965	964	952	966	963	963
Gly	GGC	173	173	171	174	173	173	0.436	0.4363	0.4385	0.4377	0.4363	0.4363		Gln	813	811	802	813	811	811
Gly	GGG	281	279	276	280	279	279	0.7083	0.7037	0.7077	0.7044	0.7037	0.7037		Arg	1368	1365	1347	1368	1365	1366
Gly	GGU	508	509	500	510	509	509	1.2804	1.2837	1.2821	1.283	1.2837	1.2837		Ser	1755	1753	1722	1753	1753	1755
His	CAC	141	140	137	141	140	140	0.5036	0.5036	0.5028	0.5054	0.5045	0.5054		Thr	1188	1188	1161	1192	1187	1186
His	CAU	419	416	408	417	415	414	1.4964	1.4964	1.4972	1.4946	1.4955	1.4946		Val	1292	1296	1268	1294	1294	1295
Ile	AUA	593	591	587	597	594	594	0.909	0.9088	0.9124	0.9124	0.9115	0.912		Trp	399	399	392	399	399	399
Ile	AUC	370	371	363	368	369	369	0.5672	0.5705	0.5642	0.5624	0.5662	0.5665		Tyr	838	834	819	841	836	835
Ile	AUU	994	989	980	998	992	991	1.5238	1.5208	1.5233	1.5252	1.5223	1.5215		Ter*	79	79	79	79	79	79
Lys	AAA	903	895	883	905	894	895	1.5138	1.5093	1.5159	1.5109	1.5063	1.508		Total	22919	22857	22457	22932	22857	22857
Lys	AAG	290	291	282	293	293	292	0.4862	0.4907	0.4841	0.4891	0.4937	0.492
Leu	CUA	328	324	316	327	324	324	0.8082	0.804	0.801	0.8064	0.8046	0.8046		Frequency (%)	T. championii	T. filicaule	T. japonicum	T. luteoviride	T. membranaceum	T. nienkui
Leu	CUC	141	143	134	141	141	141	0.3474	0.3548	0.3397	0.3477	0.3502	0.3502		Ala	5.39	5.39	5.41	5.38	5.39	5.39
Leu	CUG	152	151	146	153	151	151	0.3745	0.3747	0.3701	0.3773	0.375	0.375		Cys	1.16	1.16	1.15	1.15	1.16	1.16
Leu	CUU	505	503	497	503	504	504	1.2444	1.2481	1.2598	1.2404	1.2517	1.2517		Asp	3.85	3.85	3.91	3.84	3.85	3.85
Leu	UUA	829	822	800	829	819	819	2.0427	2.0397	2.0279	2.0444	2.0339	2.0339		Glu	5.1	5.1	5.09	5.09	5.1	5.1
Leu	UUG	480	475	474	480	477	477	1.1828	1.1787	1.2015	1.1837	1.1846	1.1846		Phe	5.89	5.88	5.84	5.86	5.88	5.88
Met	AUA	0	0	0	0	0	0	0	0	0	0	0	0		Gly	6.92	6.94	6.95	6.93	6.94	6.94
Met	AUC	0	0	0	0	0	0	0	0	0	0	0	0		His	2.44	2.43	2.43	2.43	2.43	2.42
Met	AUG	515	512	500	516	511	511	6.9864	6.9728	6.986	6.9865	6.9727	6.9727		Ile	8.54	8.54	8.59	8.56	8.55	8.55
Met	AUU	0	0	0	0	0	0	0	0	0	0	0	0		Lys	5.21	5.19	5.19	5.22	5.19	5.19
Met	CUG	0	1	1	0	1	1	0	0.0136	0.014	0	0.0136	0.0136		Leu	10.62	10.58	10.54	10.61	10.57	10.57
Met	GUG	1	1	0	1	1	1	0.0136	0.0136	0	0.0135	0.0136	0.0136		Met	2.25	2.25	2.23	2.25	2.24	2.24
Met	UUG	0	0	0	0	0	0	0	0	0	0	0	0		Asn	4.69	4.68	4.65	4.7	4.68	4.67
Asn	AAC	246	246	241	247	246	245	0.4581	0.4602	0.4612	0.4587	0.4602	0.4588		Pro	4.21	4.22	4.24	4.21	4.21	4.21
Asn	AAU	828	823	804	830	823	823	1.5419	1.5398	1.5388	1.5413	1.5398	1.5412		Gln	3.55	3.55	3.57	3.55	3.55	3.55
Pro	CCA	265	262	260	264	262	262	1.0984	1.0871	1.0924	1.0932	1.0883	1.0883		Arg	5.97	5.97	6	5.97	5.97	5.98
Pro	CCC	190	192	188	191	192	192	0.7876	0.7967	0.7899	0.7909	0.7975	0.7975		Ser	7.66	7.67	7.67	7.64	7.67	7.68
Pro	CCG	145	146	145	145	146	146	0.601	0.6058	0.6092	0.6004	0.6064	0.6064		Thr	5.18	5.2	5.17	5.2	5.19	5.19
Pro	CCU	365	364	359	366	363	363	1.513	1.5104	1.5084	1.5155	1.5078	1.5078		Val	5.64	5.67	5.65	5.64	5.66	5.67
Gln	CAA	635	633	626	637	633	633	1.5621	1.561	1.5611	1.567	1.561	1.561		Trp	1.74	1.75	1.75	1.74	1.75	1.75
Gln	CAG	178	178	176	176	178	178	0.4379	0.439	0.4389	0.433	0.439	0.439		Tyr	3.66	3.65	3.65	3.67	3.66	3.65
Arg	AGA	401	398	392	399	398	398	1.7588	1.7495	1.7461	1.75	1.7495	1.7482		Ter*	0.34	0.35	0.35	0.34	0.35	0.35
Arg	AGG	149	148	147	149	148	148	0.6535	0.6505	0.6548	0.6535	0.6505	0.6501
Arg	CGA	309	311	305	310	311	311	1.3553	1.367	1.3586	1.3596	1.367	1.366
Arg	CGC	86	85	85	85	85	85	0.3772	0.3736	0.3786	0.3728	0.3736	0.3734
Arg	CGG	121	121	118	121	120	120	0.5307	0.5319	0.5256	0.5307	0.5275	0.5271
Arg	CGU	302	302	300	304	303	304	1.3246	1.3275	1.3363	1.3333	1.3319	1.3353
Ser	AGC	121	119	118	119	119	121	0.4137	0.4073	0.4111	0.4073	0.4073	0.4137
Ser	AGU	370	370	363	369	370	371	1.265	1.2664	1.2648	1.263	1.2664	1.2684
Ser	UCA	346	345	337	344	345	344	1.1829	1.1808	1.1742	1.1774	1.1808	1.1761
Ser	UCC	262	260	256	262	260	261	0.8957	0.8899	0.892	0.8967	0.8899	0.8923
Ser	UCG	178	177	173	178	177	177	0.6085	0.6058	0.6028	0.6092	0.6058	0.6051
Ser	UCU	478	482	475	481	482	481	1.6342	1.6497	1.6551	1.6463	1.6497	1.6444
Thr	ACA	370	372	366	375	372	372	1.2458	1.2525	1.261	1.2584	1.2536	1.2546
Thr	ACC	235	233	224	233	233	231	0.7912	0.7845	0.7717	0.7819	0.7852	0.7791
Thr	ACG	129	129	125	129	128	128	0.4343	0.4343	0.4307	0.4329	0.4313	0.4317
Thr	ACU	454	454	446	455	454	455	1.5286	1.5286	1.5366	1.5268	1.5299	1.5346
Val	GUA	489	491	481	488	490	490	1.5139	1.5154	1.5174	1.5085	1.5147	1.5135
Val	GUC	153	154	147	154	154	154	0.4737	0.4753	0.4637	0.476	0.476	0.4757
Val	GUG	158	158	152	158	158	158	0.4892	0.4877	0.4795	0.4884	0.4884	0.488
Val	GUU	492	493	488	494	492	493	1.5232	1.5216	1.5394	1.527	1.5209	1.5228
Trp	UGG	399	399	392	399	399	399	1	1	1	1	1	1
Tyr	UAC	153	152	146	152	152	152	0.3652	0.3645	0.3565	0.3615	0.3636	0.3641
Tyr	UAU	685	682	673	689	684	683	1.6348	1.6355	1.6435	1.6385	1.6364	1.6359
Ter*	UAA	51	51	51	51	51	51	1.9367	1.9367	1.9367	1.9367	1.9367	1.9367
Ter*	UAG	16	16	16	16	16	16	0.6076	0.6076	0.6076	0.6076	0.6076	0.6076
Ter*	UGA	12	12	12	12	12	12	0.4557	0.4557	0.4557	0.4557	0.4557	0.4557
Note: * Termination codon; a Relative synonymous codon usage.
