# Supplementary material for: Comparative Analysis of Six Complete Plastomes of Tripterospermum spp
Source: Int J Mol Sci. 2024 Feb 22;25(5):2534. doi: 10.3390/ijms25052534 (PMC10931592; doi:10.3390/ijms25052534)
Supplement: Supplementary file 1 [file ijms-25-02534-s001.zip › Supplementary Table S3.xlsx]

## Sheet: Sheet1
	Mononucleotide	Dinucleotide	Tetranucleotide	Tetranucleotide	Pentanucleotides	Hexanucleotide	Total
T. championii	30	3	2	7	1	0	43
T. filicaule	25	5	2	6	1	1	40
T. japonicum	27	5	3	5	1	1	42
T. luteoviride	28	5	4	6	1	1	45
T. membranaceum	23	5	3	6	1	1	39
T. nienkui	22	5	4	6	1	1	39
