# Supplementary material for: Comparative Analysis of Six Complete Plastomes of Tripterospermum spp
Source: Int J Mol Sci. 2024 Feb 22;25(5):2534. doi: 10.3390/ijms25052534 (PMC10931592; doi:10.3390/ijms25052534)
Supplement: Supplementary file 1 [file ijms-25-02534-s001.zip › Supplementary Table S4.xlsx]

## Sheet: Sheet1
	Forward	Palindromic	Complement	Reverse	Total
T. championii	17	8	0	4	29
T. filicaule	8	6	0	0	14
T. japonicum	9	6	0	1	16
T. luteoviride	8	6	0	0	14
T. membranaceum	11	6	0	2	19
T. nienkui	10	6	1	2	19
	30–39	40–49	50–59	Total
T. championii	24	3	2	29
T. filicaule	12	1	1	14
T. japonicum	14	1	1	16
T. luteoviride	13	0	1	14
T. membranaceum	18	0	1	19
T. nienkui	18	1	0	19
