# Supplementary material for: Comparative Analysis of Six Complete Plastomes of Tripterospermum spp
Source: Int J Mol Sci. 2024 Feb 22;25(5):2534. doi: 10.3390/ijms25052534 (PMC10931592; doi:10.3390/ijms25052534)
Supplement: Supplementary file 1 [file ijms-25-02534-s001.zip › Supplementary Table S5.xlsx]

## Sheet: Sheet1
Coding region	Length (bp)	Nucleotide variability (Pi)		Intergenic regions	Length (bp)	Nucleotide variability (Pi)
accD	1482	0.000899685		accD_psaI	699	0.00524081
atpA	1524	0.000312461		atpB_rbcL	778	0.00179453
atpB	1503	0.000570288		atpF_atpH	366	0.00130107
atpE	399	0		atpH_atpI	963	0.000890076
atpF	564	0.000520427		atpI_rps2	245	0.00408163
atpH	246	0		cemA_petA	269	0.00106213
atpI	789	0		clpP_psbB	495	0.0030888
ccsA	978	0.00175285		matK_rps16	1649	0.0024024
cemA	684	0.000417711		ndhB_copy2_trnL-CAA_copy2	523	0
clpP	708	0.00151976		ndhB_rps7	291	0
matK	1530	0.00155618		ndhC_trnV-UAC	836	0.00178253
ndhA	1101	0.00121102		ndhF_rpl32	742	0.0041336
ndhB	1533	0.000186376		ndhG_ndhI	331	0.00319396
ndhB_copy2	1533	0.000186376		petA_psbJ	604	0.00378975
ndhC	363	0		petB_petD	230	0.00124224
ndhD	1542	0.000691498		petN_psbM	1155	0.00256246
ndhE	303	0		psaA_ycf3	858	0.00341397
ndhF	2238	0.000897263		psaC_ndhE	349	0
ndhG	531	0		psaI_ycf4	417	0.00183592
ndhH	1182	0.000966884		psaJ_rpl33	499	0.00417101
ndhI	504	0.000566893		psbA_trnK-UUU	213	0.0049184
ndhJ	477	0		psbC_trnS-UGA	274	0
ndhK	684	0.000835422		psbE_petL	1040	0.00265076
petA	960	0.000595238		psbK_psbI	417	0.00140056
petB	648	0		psbM_trnD-GUC	685	0.000898473
petD	483	0.000591541		psbZ_trnG-GCC	268	0.00110742
petG	114	0		rbcL_accD	740	0.00127741
petL	96	0		rpl20_rps12	785	0.000612858
petN	90	0		rpl32_trnL-UAG	834	0.00500611
psaA	2253	0.00025363		rpl33_rps18	214	0.00406886
psaB	2205	0.000647878		rpoB_trnC-GCA	1298	0.00234856
psaC	246	0		rps16_trnQ-UUG	379	0.0038506
psaI	111	0.012012		rps2_rpoC2	257	0.00260926
psaJ	135	0		rps4_trnT-UGU	336	0.00174216
psbA	1062	0.000896781		rps7_copy2_ndhB_copy2	291	0
psbB	1527	0.000187108		rps7_trnV-GAC	2449	0.000235059
psbC	1422	0.000622471		rrn16_copy2_trnV-GAC_copy2	240	0
psbD	1062	0.000269034		rrn16_trnI-GAU	293	0
psbE	252	0		rrn4.5_rrn5	244	0.0152225
psbF	120	0		rrn5_copy2_rrn4.5_copy2	244	0.0152225
psbH	213	0		rrn5_trnR-ACG	261	0.00109469
psbI	111	0		trnC-GCA_petN	745	0.00542614
psbJ	123	0		trnE-UUC_trnT-GGU	663	0.00331001
psbK	189	0		trnF-GAA_ndhJ	583	0.00380952
psbL	117	0		trnH-GUG_psbA	311	0.00575264
psbM	147	0		trnI-GAU_copy2_rrn16_copy2	293	0
psbN	132	0.0021645		trnL-CAA_copy2_ycf15_copy2	304	0
psbT	108	0		trnL-CAA_ndhB	523	0
psbZ	189	0		trnL-UAA_trnF-GAA	430	0.002442
rbcL	1458	0.00225337		trnM-CAU_atpE	234	0.002442
rpl14	369	0.000774293		trnN-GUU_copy2_trnR-ACG_copy2	485	0.00164948
rpl16	408	0		trnN-GUU_ycf1	351	0
rpl2	387	0		trnP-UGG_psaJ	412	0.00492611
rpl2_copy2	492	0		trnQ-UUG_psbK	364	0.00160966
rpl20	282	0.00073828		trnR-ACG_copy2_rrn5_copy2	261	0.00109469
rpl22	282	0.00058072		trnR-ACG_trnN-GUU	485	0.0011782
rpl23	849	0		trnS-GCU_trnG-UCC	554	0.000570288
rpl23_copy2	849	0		trnS-GGA_rps4	253	0.00301148
rpl32	168	0.00170068		trnS-UGA_psbZ	348	0.000823384
rpl33	201	0.00142146		trnT-GGU_psbD	1254	0.00223999
rpl36	114	0		trnT-UGU_trnL-UAA	711	0.00238798
rpoA	1011	0.00216664		trnV-GAC_copy2_rps7_copy2	2449	0.000235059
rpoB	3213	0.000681754		trnV-GAC_rrn16	240	0
rpoC1	2055	0.00102407		ycf1_copy2_trnN-GUU_copy2	304	0
rpoC2	4134	0.000345566		ycf15_trnL-CAA	1255	0
rps11	417	0		ycf3_trnS-GGA	450	0.00106293
rps12	376	0.000770119		ycf4_cemA	513	0.00112708
rps12_copy2	372	0.000768049		Mean	595.34	0.00231868
rps14	303	0
rps15	264	0.0021645
rps16	276	0.0021164
rps18	318	0.000898473
rps19	279	0.00126984
rps2	711	0.000669748
rps3	654	0.00174749
rps4	612	0.000778089
rps7	468	0.000610501
rps7_copy2	468	0.000610501
rps8	405	0
ycf1	246	0.00254342
ycf15	246	0
ycf15_copy2	5508	0
ycf2	6789	0.000154311
ycf2_copy2	6789	0.000154311
ycf3	507	0.000563539
ycf4	555	0.0018876
Mean	922.65	0.000706105
