# Supplementary material for: Comparative Analysis of Six Complete Plastomes of Tripterospermum spp
Source: Int J Mol Sci. 2024 Feb 22;25(5):2534. doi: 10.3390/ijms25052534 (PMC10931592; doi:10.3390/ijms25052534)
Supplement: Supplementary file 1 [file ijms-25-02534-s001.zip › Supplementary Table S6.xlsx]

## Sheet: Sheet1
Species	GenBank Accession
Crawfurdia campanulacea	MN199164
Crawfurdia poilanei	MN199145
Gentiana acaulis	MN199148
Gentiana algida	MW218874
Gentiana altigena	MN234140
Gentiana apiata	MK281379
Gentiana arethusae	MZ603883
Gentiana aristata	MN234139
Gentiana atropurpurea	MT593367
Gentiana atuntsiensis	MN199151
Gentiana bavarica	MN199162
Gentiana caelestis	MG192304
Gentiana cephalantha	MN199135
Gentiana clusii	MN199142
Gentiana crassicaulis	KJ676538
Gentiana crassuloides	MN199150
Gentiana cruciata	MN199136
Gentiana cuneibarba	MN199137
Gentiana dahurica	MH261259
Gentiana davidii	MN199156
Gentiana delavayi	MN463101
Gentiana dolichocalyx	MN199161
Gentiana filistyla	MN199134
Gentiana frigida	MW405446
Gentiana futtereri	MN199155
Gentiana georgei	MN234135
Gentiana handeliana	MN199143
Gentiana haynaldii	MN234137
Gentiana hexaphylla	MG192305
Gentiana lawrencei var. farreri	KX096882
Gentiana leucomelaena	MT905404
Gentiana lhassica	MK790135
Gentiana lutea	MN199129
Gentiana macrophylla	KY856959
Gentiana manshurica	MT062861
Gentiana nubigena	MN199157
Gentiana obconica	MG192306
Gentiana officinalis	MH261261
Gentiana oreodoxa	MG192307
Gentiana ornata	MG192308
Gentiana phyllocalyx	MN199146
Gentiana producta	MN199163
Gentiana purdomii	MW405447
Gentiana purpurea	MN199160
Gentiana rigescens	MT062862
Gentiana robusta	KT159969
Gentiana rubicunda	OK500138
Gentiana scabra	MN199131
Gentiana sikkimensis	MN199154
Gentiana siphonantha	MH261260
Gentiana sp. PCF-2020	MW218877
Gentiana stipitata	MG192309
Gentiana straminea	KJ657732
Gentiana szechenyii	MN199158
Gentiana terglouensis	MN199132
Gentiana ternifolia	MN199147
Gentiana tetraphylla	MN199152
Gentiana tibetica	KU975374
Gentiana tongolensis	MK251985
Gentiana trichotoma	MN089577
Gentiana triflora	MW288089
Gentiana urnula	MK602170
Gentiana veitchiorum	MG192310
Gentiana viatrix	MN199159
Gentiana waltonii	MK780032
Gentiana wardii	MN234136
Gentiana yunnanensis	MN199140
Gentiana zollingeri	MZ934753
Kuepferia damyonensis	MN199133
Kuepferia decorata	MN199130
Kuepferia otophora	MT228727
Metagentiana gentilis	MN199138
Metagentiana rhodantha	MN199153
Sinogentiana souliei	MN234138
Sinogentiana striata	MN199149
Tripterospermum championii	MN199139
Tripterospermum filicaule	OR885001*
Tripterospermum japonicum	MZ310415
Tripterospermum luteoviride	MN199144
Tripterospermum membranaceum	MT228731
Tripterospermum nienkui	OR885002*
Outgroup
Comastoma pulmonarium	MW324577
Gentianopsis paludosa	MT921831
Halenia elliptica	MW136415
Lomatogoniopsis alpina	MT228728
Swertia erythrosticta	MW292558
